# Supplementary material for: Genomic and phenotypic evaluation of rice susceptible check TN1 collected in Taiwan
Source: Bot Stud. 2019 Aug 29;60:19. doi: 10.1186/s40529-019-0269-7 (PMC6715756; doi:10.1186/s40529-019-0269-7)
Supplement: Supplementary file 1 — Additional file 1: Table S1. SNPs across four rice accessions: Qingliu, TN1-NPGRC, TN1-TDARES, and TN1-NTU. [file 40529_2019_269_MOESM1_ESM.txt]

Table S1. SNPs across four rice accessions: Qingliu, TN1-NPGRC, TN1-TDARES, and TN1-NTU.
# This file contains representative genotypic data for each rice accession, after removing erroneous genotypic scores, followed by imputation of missing data using major alleles
SNP	Qingliu TN1-NPGRC TN1-TDARES TN1-NTU
S1_11884	N	G	G	G
S1_25860	A	C	C	C
S1_25863	C	A	A	A
S1_26254	T	A	A	A
S1_26341	G	C	C	C
S1_57911	T	C	C	C
S1_57913	G	A	A	A
S1_58951	T	C	C	C
S1_59380	C	T	T	T
S1_62529	T	C	C	C
S1_63151	A	G	G	G
S1_65816	A	G	G	G
S1_91090	C	T	T	T
S1_92227	A	C	C	C
S1_93915	G	A	A	A
S1_143165	C	T	T	T
S1_190590	T	T	T	T
S1_197811	A	G	G	G
S1_205765	G	G	G	G
S1_212589	G	C	C	C
S1_213693	T	T	T	T
S1_213714	C	C	C	C
S1_216965	C	G	G	G
S1_229285	T	C	C	C
S1_242787	C	A	A	A
S1_242949	C	C	C	C
S1_252897	G	G	G	G
S1_271028	C	C	C	C
S1_289231	T	C	C	C
S1_289259	G	T	T	T
S1_304168	A	A	A	A
S1_318555	A	A	A	A
S1_322438	T	T	T	T
S1_323639	T	T	T	T
S1_332832	C	C	C	C
S1_333072	T	T	T	T
S1_333074	C	C	C	C
S1_333075	T	T	T	T
S1_336542	G	C	C	C
S1_352040	T	T	T	T
S1_401599	G	G	G	G
S1_405217	A	A	A	A
S1_409945	G	G	G	G
S1_410363	G	G	G	G
S1_410623	A	A	A	A
S1_410671	A	A	A	A
S1_410698	G	G	G	G
S1_423109	A	A	A	A
S1_423187	T	T	T	T
S1_429826	C	C	C	C
S1_429827	C	C	C	C
S1_439337	A	A	A	A
S1_439347	T	T	T	T
S1_453525	G	G	G	G
S1_453534	T	T	T	T
S1_453565	C	C	C	C
S1_480519	G	G	G	G
S1_485081	C	C	C	C
S1_494825	T	T	T	T
S1_496615	G	G	G	G
S1_498819	T	T	T	T
S1_498834	A	A	A	A
S1_509701	G	G	G	G
S1_509758	T	T	T	T
S1_509804	A	A	A	A
S1_514369	A	A	A	A
S1_514565	A	A	A	A
S1_537855	C	C	C	C
S1_540874	A	A	A	A
S1_544375	C	C	C	C
S1_557663	G	G	G	G
S1_562397	G	G	G	G
S1_578767	C	C	C	C
S1_579264	T	T	T	T
S1_580825	C	C	C	C
S1_580866	C	C	C	C
S1_582025	C	A	A	A
S1_582055	A	A	A	A
S1_587532	T	T	T	T
S1_587559	A	A	A	A
S1_587669	G	G	G	G
S1_587710	A	A	A	A
S1_590504	C	C	C	C
S1_590575	G	G	G	G
S1_590590	A	A	A	A
S1_591906	T	T	T	T
S1_592932	A	A	A	A
S1_594365	A	A	A	A
S1_594400	G	G	G	G
S1_594446	G	G	G	G
S1_594448	G	G	G	G
S1_594449	A	A	A	A
S1_594546	C	C	C	C
S1_595956	G	C	C	C
S1_605298	G	G	G	G
S1_621088	T	T	T	T
S1_621104	T	T	T	T
S1_628081	G	T	T	T
S1_628091	A	A	A	A
S1_634328	C	C	C	C
S1_634386	T	T	T	T
S1_640989	T	C	C	C
S1_641045	C	C	C	C
S1_689839	G	G	G	G
S1_689925	A	A	A	A
S1_717021	G	G	G	G
S1_717047	C	C	C	C
S1_729480	A	G	G	G
S1_729564	C	C	C	C
S1_729708	C	C	C	C
S1_729723	C	C	C	C
S1_729744	G	G	G	G
S1_737436	G	G	G	G
S1_737438	G	A	A	A
S1_737439	T	C	C	C
S1_741575	T	T	T	T
S1_741621	C	T	T	T
S1_749515	C	A	A	A
S1_769954	A	G	G	G
S1_769982	C	C	C	C
S1_769985	C	C	C	C
S1_769991	C	C	C	C
S1_773866	N	C	C	C
S1_773888	N	G	G	G
S1_778935	N	G	G	G
S1_778938	N	G	G	G
S1_778941	N	G	G	G
S1_781559	N	C	C	C
S1_781568	N	C	C	C
S1_809012	C	T	T	T
S1_842132	C	G	G	G
S1_842173	N	A	A	A
S1_847675	G	A	A	A
S1_847689	T	G	G	G
S1_852454	C	T	T	T
S1_852462	T	C	C	C
S1_852475	A	G	G	G
S1_852544	C	T	T	T
S1_852606	T	C	C	C
S1_855883	T	T	T	T
S1_855906	C	C	C	C
S1_855907	G	G	G	G
S1_855912	G	A	A	A
S1_855913	C	T	T	T
S1_856225	T	C	C	C
S1_856270	A	A	A	A
S1_856285	A	G	G	G
S1_856290	T	T	T	T
S1_856321	C	A	A	A
S1_931087	A	C	C	C
S1_938087	G	C	C	C
S1_938232	C	C	C	C
S1_954119	G	A	A	A
S1_954124	T	T	T	T
S1_954157	T	C	C	C
S1_954164	C	T	T	T
S1_957058	C	C	C	C
S1_957085	A	C	C	C
S1_987720	A	A	A	A
S1_1001491	T	T	T	T
S1_1001511	T	C	C	C
S1_1001545	C	C	C	C
S1_1002629	T	T	T	T
S1_1007533	G	G	G	G
S1_1010052	C	C	C	C
S1_1010403	A	A	A	A
S1_1010428	G	G	G	G
S1_1020373	C	G	G	G
S1_1058193	G	G	G	G
S1_1059381	A	C	C	C
S1_1059390	N	T	T	T
S1_1059696	G	C	C	C
S1_1063050	C	C	C	C
S1_1067113	T	T	T	T
S1_1067116	C	C	C	C
S1_1069784	G	A	A	A
S1_1069788	G	G	G	G
S1_1069789	A	A	A	A
S1_1098433	G	A	A	A
S1_1103930	T	A	A	A
S1_1120253	T	A	A	A
S1_1120288	T	T	T	T
S1_1120289	G	G	G	G
S1_1122806	C	G	G	G
S1_1122844	G	A	A	A
S1_1122862	C	T	T	T
S1_1122865	T	G	G	G
S1_1161063	G	G	G	G
S1_1181150	C	C	C	C
S1_1189387	C	C	C	C
S1_1193371	A	A	A	A
S1_1230907	A	A	A	A
S1_1230914	T	T	T	T
S1_1232789	C	C	C	C
S1_1241673	C	C	C	C
S1_1250773	A	A	A	A
S1_1251079	C	C	C	C
S1_1254241	N	T	T	T
S1_1254315	C	C	C	C
S1_1282686	N	G	G	G
S1_1335905	G	G	G	G
S1_1336011	C	C	C	C
S1_1336902	A	A	A	A
S1_1336912	C	C	C	C
S1_1336913	G	G	G	G
S1_1341812	G	G	G	G
S1_1342032	G	G	G	G
S1_1342041	G	G	G	G
S1_1354195	C	G	G	G
S1_1359800	C	C	C	C
S1_1366009	C	C	C	C
S1_1366075	A	A	A	A
S1_1366159	T	T	T	T
S1_1366162	C	C	C	C
S1_1366170	T	T	T	T
S1_1375565	N	C	C	C
S1_1375593	N	G	G	G
S1_1375622	N	C	C	C
S1_1375664	C	A	A	A
S1_1400720	C	C	C	C
S1_1400789	G	G	G	G
S1_1403093	C	C	C	C
S1_1405228	C	C	C	C
S1_1483884	C	C	C	C
S1_1483889	A	A	A	A
S1_1483907	C	C	C	C
S1_1483931	G	G	G	G
S1_1492864	G	G	G	G
S1_1492946	C	C	C	C
S1_1492947	G	G	G	G
S1_1492948	C	C	C	C
S1_1492962	C	C	C	C
S1_1493087	T	T	T	T
S1_1493116	T	T	T	T
S1_1499090	G	G	G	G
S1_1500023	A	A	A	A
S1_1500036	T	T	T	T
S1_1500065	A	A	A	A
S1_1500111	T	T	T	T
S1_1500112	G	G	G	G
S1_1500113	T	T	T	T
S1_1500114	G	G	G	G
S1_1500116	A	A	A	A
S1_1500117	C	C	C	C
S1_1500132	G	G	G	G
S1_1500195	A	A	A	A
S1_1500249	A	A	A	A
S1_1500381	A	A	A	A
S1_1500395	C	C	C	C
S1_1500409	G	G	G	G
S1_1509728	A	A	A	A
S1_1511717	C	T	T	T
S1_1512029	C	C	C	C
S1_1512059	G	G	G	G
S1_1512102	G	G	G	G
S1_1512104	G	G	G	G
S1_1516258	A	A	A	A
S1_1532199	A	G	G	G
S1_1543611	C	T	T	T
S1_1543632	G	G	G	G
S1_1550548	C	C	C	C
S1_1550628	G	G	G	G
S1_1550629	A	A	A	A
S1_1562940	A	A	A	A
S1_1564133	G	G	G	G
S1_1564145	G	G	G	G
S1_1573147	C	T	T	T
S1_1599138	T	T	T	T
S1_1623800	A	A	A	A
S1_1626157	G	G	G	G
S1_1643206	T	T	T	T
S1_1643207	G	G	G	G
S1_1643566	A	G	G	G
S1_1676850	C	G	G	G
S1_1680877	T	T	T	T
S1_1699080	A	A	A	A
S1_1699098	T	A	A	A
S1_1703264	C	A	A	A
S1_1705629	T	T	T	T
S1_1705736	G	G	G	G
S1_1705827	G	G	G	G
S1_1707207	A	A	A	A
S1_1708228	A	T	T	T
S1_1712799	G	G	G	G
S1_1712837	T	C	C	C
S1_1718987	A	A	A	A
S1_1719067	T	T	T	T
S1_1719106	A	A	A	A
S1_1724593	T	G	G	G
S1_1741528	G	G	G	G
S1_1747144	T	C	C	C
S1_1747233	C	T	T	T
S1_1755167	G	T	T	T
S1_1755179	T	C	C	C
S1_1758755	T	T	T	T
S1_1758770	G	A	A	A
S1_1801400	T	T	T	T
S1_1817023	G	G	G	G
S1_1817351	G	G	G	G
S1_1832730	G	G	G	G
S1_1832731	G	G	G	G
S1_1832774	C	A	A	A
S1_1832775	G	C	C	C
S1_1832776	A	G	G	G
S1_1833931	G	G	G	G
S1_1838500	C	C	N	N
S1_1839233	G	G	G	G
S1_1840024	A	C	C	C
S1_1840083	C	C	C	C
S1_1841001	A	A	A	A
S1_1841054	T	T	T	T
S1_1849925	A	G	G	G
S1_1864983	C	C	C	C
S1_1868585	C	C	C	C
S1_1870827	T	G	G	G
S1_1870851	A	A	A	A
S1_1870949	A	C	C	C
S1_1874423	C	T	T	T
S1_1878761	G	G	G	G
S1_1885169	T	C	C	C
S1_1903530	A	G	G	G
S1_1903735	C	C	C	C
S1_1914984	A	A	A	A
S1_1914995	T	T	T	T
S1_1914998	A	A	A	A
S1_1929247	C	C	C	C
S1_1929305	C	C	C	C
S1_1931325	C	C	C	C
S1_1931369	G	G	G	G
S1_1931459	C	C	C	C
S1_1934590	C	C	C	C
S1_1934723	G	G	G	G
S1_1939909	G	G	G	G
S1_1941529	A	G	G	G
S1_1948331	A	A	A	A
S1_1948408	G	G	G	G
S1_1949598	T	T	T	T
S1_1949625	A	A	A	A
S1_1963118	C	C	C	C
S1_1963129	C	C	C	C
S1_1963151	G	G	G	G
S1_1963167	C	C	C	C
S1_1966860	G	G	G	G
S1_1974991	T	T	T	T
S1_1975022	A	A	A	A
S1_1975467	C	C	C	C
S1_1977895	C	C	C	C
S1_1984383	C	C	C	C
S1_1984414	G	G	G	G
S1_1984445	G	G	G	G
S1_1985778	C	C	C	C
S1_1989224	A	A	A	A
S1_1989271	A	A	A	A
S1_1989323	G	G	G	G
S1_1989342	C	C	C	C
S1_1999365	A	A	A	A
S1_1999564	G	G	G	G
S1_2014954	G	G	G	G
S1_2021790	G	G	G	G
S1_2021850	T	T	T	T
S1_2021929	T	T	T	T
S1_2021936	A	A	A	A
S1_2021937	C	C	C	C
S1_2021938	C	C	C	C
S1_2022740	T	T	T	T
S1_2022773	C	C	C	C
S1_2023273	C	C	C	C
S1_2023299	A	A	A	A
S1_2042634	A	A	A	A
S1_2053966	C	C	C	C
S1_2054141	C	C	C	C
S1_2058827	A	A	A	A
S1_2061536	C	C	C	C
S1_2072326	G	G	G	G
S1_2072367	C	C	C	C
S1_2073123	G	G	G	G
S1_2074744	G	G	G	G
S1_2075870	C	C	C	C
S1_2075877	C	C	C	C
S1_2075969	C	C	C	C
S1_2077667	C	C	C	C
S1_2077669	A	A	A	A
S1_2082802	T	T	T	T
S1_2082872	C	C	C	C
S1_2085284	C	C	C	C
S1_2091385	C	C	C	C
S1_2091756	C	C	C	C
S1_2109453	C	G	G	G
S1_2112087	C	N	C	N
S1_2112272	A	A	A	A
S1_2112295	T	C	C	C
S1_2121040	T	C	C	C
S1_2121574	C	G	G	G
S1_2121587	A	C	C	C
S1_2121641	G	A	A	A
S1_2121772	C	G	G	G
S1_2122019	T	A	A	A
S1_2122036	G	C	C	C
S1_2131846	G	G	G	G
S1_2144667	C	T	T	T
S1_2144700	C	C	C	C
S1_2151095	G	A	A	A
S1_2151096	C	C	C	C
S1_2151109	G	T	T	T
S1_2154375	A	G	G	G
S1_2154523	G	A	A	A
S1_2154820	C	C	C	C
S1_2155358	T	T	T	T
S1_2155359	C	C	C	C
S1_2159142	C	A	A	A
S1_2159222	G	A	A	A
S1_2169154	T	A	A	A
S1_2169155	A	T	T	T
S1_2170344	C	C	C	C
S1_2170353	G	G	G	G
S1_2174328	A	A	A	A
S1_2203225	T	A	A	A
S1_2212328	C	C	C	C
S1_2212351	A	A	A	A
S1_2219483	A	G	G	G
S1_2219565	T	C	C	C
S1_2220473	G	C	C	C
S1_2224825	C	T	T	T
S1_2228168	G	G	G	G
S1_2241679	C	C	C	C
S1_2249761	G	G	G	G
S1_2250836	A	A	A	A
S1_2250853	A	A	A	A
S1_2250861	A	A	A	A
S1_2261711	C	C	C	C
S1_2261949	G	G	G	G
S1_2264836	T	T	T	T
S1_2264852	T	T	T	T
S1_2264854	A	A	A	A
S1_2266252	G	G	G	G
S1_2271313	C	C	C	C
S1_2278556	C	C	C	C
S1_2294711	C	C	C	C
S1_2297568	T	T	T	T
S1_2309200	C	C	C	C
S1_2347495	A	T	T	T
S1_2347496	G	G	G	G
S1_2349219	G	C	C	C
S1_2349226	C	A	A	A
S1_2373999	A	A	A	A
S1_2389524	T	C	C	C
S1_2401986	G	G	G	G
S1_2476543	C	G	G	G
S1_2476544	T	C	C	C
S1_2478861	C	C	C	C
S1_2478886	A	A	A	A
S1_2478890	C	C	C	C
S1_2478897	A	A	A	A
S1_2478909	T	T	T	T
S1_2560726	C	T	T	T
S1_2562110	G	A	A	A
S1_2575670	C	T	T	T
S1_2578184	A	G	G	G
S1_2578206	G	G	G	G
S1_2578224	G	G	G	G
S1_2585393	A	A	A	A
S1_2585473	G	G	G	G
S1_2585610	C	C	C	C
S1_2585632	C	C	C	C
S1_2585653	A	A	A	A
S1_2585732	C	C	C	C
S1_2585733	T	T	T	T
S1_2585734	G	G	G	G
S1_2585753	A	A	A	A
S1_2586754	C	C	C	C
S1_2586866	A	G	G	G
S1_2592129	G	G	G	G
S1_2592147	T	T	T	T
S1_2616125	T	T	T	T
S1_2619281	C	C	C	C
S1_2633220	G	G	G	G
S1_2633236	G	G	G	G
S1_2636746	T	T	T	T
S1_2653487	A	A	A	A
S1_2653968	T	T	T	T
S1_2663714	G	G	G	G
S1_2663717	C	C	C	C
S1_2664630	G	G	G	G
S1_2664684	G	G	G	G
S1_2664703	C	C	C	C
S1_2666699	G	G	G	G
S1_2682931	T	T	T	T
S1_2682961	G	G	G	G
S1_2682979	G	G	G	G
S1_2683033	G	G	G	G
S1_2691362	T	T	T	T
S1_2691376	A	A	A	A
S1_2691397	G	G	G	G
S1_2691402	T	T	T	T
S1_2691438	C	C	C	C
S1_2691457	A	A	A	A
S1_2691472	A	A	A	A
S1_2691496	G	G	G	G
S1_2691527	T	C	C	C
S1_2691549	T	T	T	T
S1_2691577	A	A	A	A
S1_2691619	T	T	T	T
S1_2691681	C	C	C	C
S1_2691692	A	A	A	A
S1_2691693	G	G	G	G
S1_2691752	C	T	T	T
S1_2691814	G	G	G	G
S1_2704348	G	G	G	G
S1_2717785	C	C	C	C
S1_2721798	C	T	T	T
S1_2722484	C	C	C	C
S1_2726106	C	T	T	T
S1_2726123	C	C	C	C
S1_2726136	G	G	G	G
S1_2726142	G	G	G	G
S1_2726166	C	C	C	C
S1_2726176	C	C	C	C
S1_2726177	G	G	G	G
S1_2726191	T	C	C	C
S1_2726203	C	C	C	C
S1_2726235	C	T	T	T
S1_2803233	C	C	C	C
S1_2803270	C	C	C	C
S1_2811386	G	T	T	T
S1_2811467	C	T	T	T
S1_2814325	A	C	C	C
S1_2814553	C	C	C	C
S1_2814561	A	T	T	T
S1_2814610	G	A	A	A
S1_2814649	A	T	T	T
S1_2814677	A	T	T	T
S1_2815385	T	T	T	T
S1_2815390	T	T	T	T
S1_2815420	A	A	A	A
S1_2815580	C	G	G	G
S1_2815637	T	T	T	T
S1_2815901	G	G	G	G
S1_2818023	A	A	A	A
S1_2830459	G	G	G	G
S1_2831659	T	T	T	T
S1_2831738	T	T	T	T
S1_2833281	A	A	A	A
S1_2833350	A	A	A	A
S1_2833353	T	T	T	T
S1_2840176	G	G	G	G
S1_2840204	G	G	G	G
S1_2840208	G	G	G	G
S1_2840569	A	A	A	A
S1_2840571	T	T	T	T
S1_2840663	C	C	C	C
S1_2840674	T	T	T	T
S1_2840714	A	A	A	A
S1_2840723	G	G	G	G
S1_2848187	T	T	T	T
S1_2848235	C	C	C	C
S1_2848409	C	C	C	C
S1_2848504	T	T	T	T
S1_2848577	A	A	A	A
S1_2848743	C	C	C	C
S1_2852030	T	T	T	T
S1_2855111	G	G	G	G
S1_2867144	C	C	C	C
S1_2867179	A	A	A	A
S1_2873801	C	C	C	C
S1_2873856	A	A	A	A
S1_2873879	T	T	T	T
S1_2878795	G	G	G	G
S1_2885468	A	A	A	A
S1_2885521	T	T	T	T
S1_2885538	C	C	C	C
S1_2885985	T	T	T	T
S1_2886043	A	A	A	A
S1_2887811	G	G	G	G
S1_2888186	G	G	G	G
S1_2896842	G	G	G	G
S1_2896919	G	G	G	G
S1_2896923	T	T	T	T
S1_2902093	A	A	A	A
S1_2902124	C	C	C	C
S1_2921039	A	A	A	A
S1_2921384	A	A	A	A
S1_2924297	A	A	A	A
S1_2925862	C	C	C	C
S1_2925940	C	C	C	C
S1_2925967	A	A	A	A
S1_2927781	T	T	T	T
S1_2954960	A	A	A	A
S1_2955287	G	G	G	G
S1_2955311	C	C	C	C
S1_2955357	G	G	G	G
S1_2958149	G	G	G	G
S1_2958230	G	G	G	G
S1_2961416	G	G	G	G
S1_2963990	C	C	C	C
S1_2969208	A	A	A	A
S1_2972214	C	C	C	C
S1_2972304	A	A	A	A
S1_2972319	C	C	C	C
S1_2972326	G	G	G	G
S1_2982333	T	T	T	T
S1_2985172	G	G	G	G
S1_3004807	G	G	G	G
S1_3004815	T	T	T	T
S1_3004829	A	A	A	A
S1_3004853	A	A	A	A
S1_3004860	C	C	C	C
S1_3004901	T	T	T	T
S1_3005231	A	A	A	A
S1_3005239	G	G	G	G
S1_3005288	T	T	T	T
S1_3016521	A	A	A	A
S1_3016663	A	A	A	A
S1_3018693	G	G	G	G
S1_3031109	C	C	C	C
S1_3034970	G	G	G	G
S1_3039704	T	T	T	T
S1_3040202	G	G	G	G
S1_3043739	C	C	C	C
S1_3053078	T	T	T	T
S1_3054652	G	G	G	G
S1_3058292	T	T	T	T
S1_3092208	G	G	G	G
S1_3092210	T	T	T	T
S1_3094228	G	G	G	G
S1_3130127	C	C	C	C
S1_3251339	C	C	C	C
S1_3251369	C	C	C	C
S1_3251419	C	C	C	C
S1_3251457	T	T	T	T
S1_3251463	G	G	G	G
S1_3252240	G	G	G	G
S1_3252249	G	G	G	G
S1_3252269	A	A	A	A
S1_3252281	C	C	C	C
S1_3289887	A	A	A	A
S1_3289890	T	T	T	T
S1_3289906	T	T	T	T
S1_3320678	C	C	C	C
S1_3321040	C	C	C	C
S1_3343826	T	T	T	T
S1_3350405	G	G	G	G
S1_3356493	T	T	T	T
S1_3381048	G	G	G	G
S1_3398754	A	A	A	A
S1_3407838	C	C	C	C
S1_3415589	A	A	A	A
S1_3415670	C	C	C	C
S1_3426749	T	T	T	T
S1_3426750	C	C	C	C
S1_3427273	T	T	T	T
S1_3427296	T	T	T	T
S1_3427317	T	T	T	T
S1_3428330	A	A	A	A
S1_3428351	T	T	T	T
S1_3428420	G	G	G	G
S1_3428432	T	T	T	T
S1_3428454	G	G	G	G
S1_3428527	C	C	C	C
S1_3445704	G	G	G	G
S1_3445751	G	G	G	G
S1_3445756	G	G	G	G
S1_3445823	G	G	G	G
S1_3445849	G	G	G	G
S1_3445857	G	G	G	G
S1_3465892	T	T	T	T
S1_3465932	G	G	G	G
S1_3468850	C	C	C	C
S1_3472944	T	T	T	T
S1_3472949	G	G	G	G
S1_3479862	G	G	G	G
S1_3479871	G	G	G	G
S1_3496114	G	G	G	G
S1_3508493	T	T	T	T
S1_3509879	G	G	G	G
S1_3509893	T	T	T	T
S1_3536384	T	T	T	T
S1_3538813	G	G	G	G
S1_3538828	G	G	G	G
S1_3538854	C	C	C	C
S1_3599561	G	G	G	G
S1_3609837	T	T	T	T
S1_3609856	A	A	A	A
S1_3616817	C	C	C	C
S1_3623035	A	A	A	A
S1_3623046	A	A	A	A
S1_3623764	G	G	G	G
S1_3623776	G	G	G	G
S1_3623901	G	G	G	G
S1_3652877	C	C	C	C
S1_3653012	A	A	A	A
S1_3653094	G	G	G	G
S1_3672250	G	G	G	G
S1_3673290	C	C	C	C
S1_3680649	C	C	C	C
S1_3680685	T	T	T	T
S1_3680726	G	G	G	G
S1_3680727	C	C	C	C
S1_3680728	A	A	A	A
S1_3680733	A	A	A	A
S1_3688266	T	T	T	T
S1_3688441	C	C	C	C
S1_3695146	G	G	G	G
S1_3708821	A	A	A	A
S1_3708840	G	G	G	G
S1_3708932	A	A	A	A
S1_3711638	A	A	A	A
S1_3717807	G	G	G	G
S1_3717814	G	G	G	G
S1_3741958	T	T	T	T
S1_3745249	T	T	T	T
S1_3745250	G	G	G	G
S1_3787279	G	G	G	G
S1_3788022	A	A	A	A
S1_3797594	A	A	A	A
S1_3797615	T	T	T	T
S1_3797660	T	T	T	T
S1_3797661	G	G	G	G
S1_3797670	T	T	T	T
S1_3797760	C	C	C	C
S1_3797769	A	A	A	A
S1_3805184	C	C	C	C
S1_3805795	C	C	C	C
S1_3807870	C	C	C	C
S1_3807891	T	T	T	T
S1_3808286	T	T	T	T
S1_3808725	C	C	C	C
S1_3811559	C	C	C	C
S1_3811957	C	C	C	C
S1_3811977	C	C	C	C
S1_3820503	C	C	C	C
S1_3820526	C	C	C	C
S1_3835241	G	G	G	G
S1_3835837	G	G	G	G
S1_3835841	A	A	A	A
S1_3835925	G	G	G	G
S1_3836269	C	C	C	C
S1_3836278	T	T	T	T
S1_3837589	G	G	G	G
S1_3837618	G	G	G	G
S1_3837645	T	T	T	T
S1_3849914	A	A	A	A
S1_3849915	G	G	G	G
S1_3876464	C	C	C	C
S1_3882854	G	G	G	G
S1_3882865	A	A	A	A
S1_3918335	G	G	G	G
S1_3918458	C	C	C	C
S1_3919654	T	T	T	T
S1_3919666	T	T	T	T
S1_3925288	C	C	C	C
S1_3925290	C	C	C	C
S1_3925369	T	T	T	T
S1_3928973	T	T	T	T
S1_3928982	C	C	C	C
S1_3938466	T	T	T	T
S1_3939680	C	C	C	C
S1_3954703	C	C	C	C
S1_3955860	T	T	T	T
S1_3958573	T	T	T	T
S1_3959885	C	C	C	C
S1_3965311	C	C	C	C
S1_3966404	G	G	G	G
S1_3976012	T	T	T	T
S1_3995812	T	T	T	T
S1_4007611	C	C	C	C
S1_4014701	C	C	C	C
S1_4063952	T	T	T	T
S1_4064009	A	A	A	A
S1_4082023	T	T	T	T
S1_4082655	T	T	T	T
S1_4093676	C	C	C	C
S1_4104693	A	A	A	A
S1_4111422	C	C	C	C
S1_4126476	C	C	C	C
S1_4127643	T	T	T	T
S1_4127665	T	T	T	T
S1_4127724	C	C	C	C
S1_4127816	A	A	A	A
S1_4133380	G	G	G	G
S1_4144011	G	G	G	G
S1_4144034	T	T	T	T
S1_4153948	G	G	G	G
S1_4164116	G	G	G	G
S1_4164124	G	G	G	G
S1_4170954	A	A	A	A
S1_4171106	T	T	T	T
S1_4175553	A	A	A	A
S1_4180523	C	C	C	C
S1_4181078	A	A	A	A
S1_4254284	T	T	T	T
S1_4254302	C	C	C	C
S1_4263758	C	C	C	C
S1_4264399	G	G	G	G
S1_4302185	T	T	T	T
S1_4307004	C	T	T	T
S1_4307344	A	C	C	C
S1_4312404	C	C	C	C
S1_4323693	A	A	A	A
S1_4325016	A	A	A	A
S1_4334993	G	G	G	G
S1_4401758	C	A	A	A
S1_4416082	C	C	C	C
S1_4417292	T	T	T	T
S1_4417368	T	T	T	T
S1_4421833	A	G	G	G
S1_4438047	C	C	C	C
S1_4438237	C	C	C	C
S1_4447790	T	G	G	G
S1_4486055	C	T	T	T
S1_4486071	C	C	C	C
S1_4489492	T	T	T	T
S1_4489515	C	T	T	T
S1_4489521	C	C	C	C
S1_4489537	G	G	G	G
S1_4489546	T	T	T	T
S1_4489570	A	A	A	A
S1_4494386	G	G	G	G
S1_4494409	T	T	T	T
S1_4494434	G	G	G	G
S1_4511589	G	A	A	A
S1_4518370	G	G	G	G
S1_4528158	G	A	A	A
S1_4535140	C	T	T	T
S1_4535190	T	T	T	T
S1_4542512	T	T	T	T
S1_4568014	A	A	A	A
S1_4573090	C	C	C	C
S1_4585921	C	C	C	C
S1_4585961	C	C	C	C
S1_4587592	G	G	G	G
S1_4611876	A	A	A	A
S1_4632666	G	G	G	G
S1_4658405	A	G	G	G
S1_4660719	G	G	G	G
S1_4690245	A	A	A	A
S1_4695310	C	T	T	T
S1_4716759	C	C	C	C
S1_4732163	C	C	C	C
S1_4736769	C	C	C	C
S1_4739464	G	G	G	G
S1_4740369	G	G	G	G
S1_4743599	G	A	A	A
S1_4748545	A	A	A	A
S1_4751401	T	T	T	T
S1_4751416	A	A	A	A
S1_4751433	T	T	T	T
S1_4755473	C	C	C	C
S1_4817126	C	C	C	C
S1_4822790	G	G	G	G
S1_4825515	A	A	A	A
S1_4831931	G	G	G	G
S1_4852683	T	T	T	T
S1_4885413	C	C	C	C
S1_4890445	G	G	G	G
S1_4890446	T	T	T	T
S1_4890447	A	A	A	A
S1_4897087	A	A	A	A
S1_4918755	A	A	A	A
S1_4919401	T	T	T	T
S1_4927954	A	A	A	A
S1_4950941	T	T	T	T
S1_4951352	A	A	A	A
S1_4956902	T	T	T	T
S1_4958939	A	A	A	A
S1_4979128	T	T	T	T
S1_4979170	A	A	A	A
S1_4979229	G	G	G	G
S1_4979238	A	A	A	A
S1_4979376	C	C	C	C
S1_4979411	A	A	A	A
S1_4980060	T	T	T	T
S1_4992557	C	C	C	C
S1_5000183	C	G	G	G
S1_5000232	A	G	G	G
S1_5011363	C	C	C	C
S1_5011407	G	T	T	T
S1_5012229	T	C	C	C
S1_5012280	A	A	A	A
S1_5016805	T	T	T	T
S1_5016819	C	C	C	C
S1_5016856	A	A	A	A
S1_5017220	T	G	G	G
S1_5017453	T	T	T	T
S1_5017473	A	A	A	A
S1_5037814	G	G	G	G
S1_5038652	A	A	A	A
S1_5046902	A	A	A	A
S1_5050840	T	T	T	T
S1_5054013	T	C	C	C
S1_5054525	G	A	A	A
S1_5064785	C	C	C	C
S1_5084973	G	C	C	C
S1_5099863	C	C	C	C
S1_5099955	T	T	T	T
S1_5100459	C	G	G	G
S1_5101047	T	C	C	C
S1_5101277	C	C	C	C
S1_5104211	G	G	G	G
S1_5104220	G	C	C	C
S1_5104320	G	G	G	G
S1_5108620	A	G	G	G
S1_5121056	A	A	A	A
S1_5121104	A	G	G	G
S1_5121565	A	A	A	A
S1_5149460	C	C	C	C
S1_5163290	T	T	T	T
S1_5171228	T	T	T	T
S1_5206186	G	A	A	A
S1_5216035	A	G	G	G
S1_5216036	A	G	G	G
S1_5244677	C	C	C	C
S1_5250825	C	C	C	C
S1_5256936	C	G	G	G
S1_5262583	T	C	C	C
S1_5262690	G	A	A	A
S1_5262761	A	G	G	G
S1_5265682	C	G	G	G
S1_5270928	C	C	C	C
S1_5274284	G	G	G	G
S1_5297591	A	G	G	G
S1_5302109	C	T	T	T
S1_5335102	C	G	G	G
S1_5335171	G	A	A	A
S1_5335245	G	G	G	G
S1_5335247	T	T	T	T
S1_5344016	N	C	C	C
S1_5353252	G	G	G	G
S1_5353396	C	C	C	C
S1_5362065	T	T	T	T
S1_5369656	C	C	C	C
S1_5384674	C	C	C	C
S1_5392594	G	G	G	G
S1_5393260	T	A	A	A
S1_5410100	C	A	A	A
S1_5443243	C	C	C	C
S1_5458748	C	C	C	C
S1_5458761	T	T	T	T
S1_5478479	T	T	T	T
S1_5478508	C	C	C	C
S1_5498898	G	G	G	G
S1_5501756	G	G	G	G
S1_5507836	G	G	G	G
S1_5521979	C	C	C	C
S1_5521992	A	A	A	A
S1_5530841	C	C	C	C
S1_5530943	A	A	A	A
S1_5538309	G	C	C	C
S1_5538329	T	C	C	C
S1_5538924	C	C	C	C
S1_5540931	A	C	C	C
S1_5544643	C	T	T	T
S1_5566110	C	C	C	C
S1_5566192	A	A	A	A
S1_5566206	T	G	G	G
S1_5567081	A	A	A	A
S1_5567129	A	T	T	T
S1_5568306	C	T	T	T
S1_5571778	T	C	C	C
S1_5574004	A	G	G	G
S1_5575869	G	G	G	G
S1_5583761	G	G	G	G
S1_5593624	A	T	T	T
S1_5595255	T	C	C	C
S1_5622569	G	G	G	G
S1_5656601	C	C	C	C
S1_5656605	G	G	G	G
S1_5663357	C	C	C	C
S1_5666789	C	C	C	C
S1_5666896	T	T	T	T
S1_5690865	C	T	T	T
S1_5695417	C	T	T	T
S1_5695418	A	G	G	G
S1_5695421	G	A	A	A
S1_5695426	G	C	C	C
S1_5695429	C	G	G	G
S1_5705110	T	A	A	A
S1_5728493	T	T	T	T
S1_5728503	C	C	C	C
S1_5731855	G	A	A	A
S1_5749460	T	C	C	C
S1_5774227	C	A	A	A
S1_5774229	G	T	T	T
S1_5774284	C	G	G	G
S1_5774293	G	A	A	A
S1_5775639	G	A	A	A
S1_5782129	A	A	A	A
S1_5782172	G	G	G	G
S1_5782227	T	T	T	T
S1_5792183	T	T	T	T
S1_5792315	A	A	A	A
S1_5792338	T	T	T	T
S1_5795241	T	T	T	T
S1_5800570	A	A	A	A
S1_5824085	T	T	T	T
S1_5824120	G	G	G	G
S1_5838058	T	T	T	T
S1_5838082	C	C	C	C
S1_5839662	A	A	A	A
S1_5845276	C	C	C	C
S1_5845277	G	G	G	G
S1_5848474	G	G	G	G
S1_5848535	A	A	A	A
S1_5848547	C	C	C	C
S1_5848842	A	A	A	A
S1_5861931	A	A	A	A
S1_5862048	T	T	T	T
S1_5862099	T	T	T	T
S1_5862100	G	G	G	G
S1_5862910	C	C	C	C
S1_5863007	T	T	T	T
S1_5863053	T	T	T	T
S1_5863074	C	C	C	C
S1_5863164	G	G	G	G
S1_5867691	A	A	A	A
S1_5885838	A	A	A	A
S1_5892170	G	G	G	G
S1_5904959	G	G	G	G
S1_5904962	C	C	C	C
S1_5920873	T	T	T	T
S1_5920887	G	G	G	G
S1_5920929	G	G	G	G
S1_5920937	A	A	A	A
S1_5920991	G	G	G	G
S1_5944962	C	C	C	C
S1_5948685	C	C	C	C
S1_5948709	A	A	A	A
S1_5969142	C	C	C	C
S1_5969153	T	T	T	T
S1_5971958	G	G	G	G
S1_5972008	C	C	C	C
S1_5978853	A	A	A	A
S1_5983898	G	G	G	G
S1_5983907	A	A	A	A
S1_5991084	G	G	G	G
S1_5991091	G	G	G	G
S1_5991105	T	T	T	T
S1_5991128	G	G	G	G
S1_5991311	C	C	C	C
S1_5991321	T	T	T	T
S1_5995137	C	C	C	C
S1_6007062	G	G	G	G
S1_6012801	C	C	C	C
S1_6037592	A	A	A	A
S1_6041472	T	T	T	T
S1_6041486	G	G	G	G
S1_6057333	C	C	C	C
S1_6057366	G	G	G	G
S1_6058901	C	C	C	C
S1_6077212	G	G	G	G
S1_6077236	T	T	T	T
S1_6078496	A	A	A	A
S1_6078559	G	G	G	G
S1_6083672	T	T	T	T
S1_6083694	T	T	T	T
S1_6085355	T	T	T	T
S1_6095219	G	G	G	G
S1_6095925	C	C	C	C
S1_6095955	A	A	A	A
S1_6096029	G	G	G	G
S1_6096277	C	C	C	C
S1_6096285	C	C	C	C
S1_6101882	G	G	G	G
S1_6104007	T	T	T	T
S1_6107256	T	T	T	T
S1_6113108	C	C	C	C
S1_6140049	T	T	T	T
S1_6146640	G	G	G	G
S1_6152981	T	T	T	T
S1_6172442	T	T	T	T
S1_6172572	C	C	C	C
S1_6172992	G	G	G	G
S1_6173025	T	T	T	T
S1_6173415	A	A	A	A
S1_6173416	A	A	A	A
S1_6173422	T	T	T	T
S1_6180717	T	T	T	T
S1_6182392	G	G	G	G
S1_6183300	T	T	T	T
S1_6183759	G	G	G	G
S1_6183821	C	C	C	C
S1_6186023	A	A	A	A
S1_6188297	G	G	G	G
S1_6188959	G	G	G	G
S1_6188988	T	T	T	T
S1_6192614	C	C	C	C
S1_6192758	C	C	C	C
S1_6192917	A	A	A	A
S1_6199787	C	C	C	C
S1_6217185	G	G	G	G
S1_6221965	T	T	T	T
S1_6222810	G	G	G	G
S1_6222811	C	C	C	C
S1_6222812	C	C	C	C
S1_6223758	G	G	G	G
S1_6239076	G	G	G	G
S1_6244492	A	A	A	A
S1_6248971	A	A	A	A
S1_6278107	A	A	A	A
S1_6278149	C	C	C	C
S1_6292087	G	G	G	G
S1_6330513	G	G	G	G
S1_6333407	C	C	C	C
S1_6354215	T	T	T	T
S1_6357797	C	C	C	C
S1_6366850	T	T	T	T
S1_6368191	C	C	C	C
S1_6369230	G	G	G	G
S1_6369236	C	C	C	C
S1_6370276	G	G	G	G
S1_6388008	G	G	G	G
S1_6388045	G	G	G	G
S1_6389214	T	T	T	T
S1_6419185	A	A	A	A
S1_6419288	C	T	T	T
S1_6453026	T	T	T	T
S1_6471731	A	C	C	C
S1_6493052	T	T	T	T
S1_6494486	T	G	G	G
S1_6494529	C	G	G	G
S1_6494546	G	G	G	G
S1_6494547	C	C	C	C
S1_6494998	A	C	C	C
S1_6495045	C	A	A	A
S1_6495174	C	C	C	C
S1_6506839	G	G	G	G
S1_6506938	G	A	A	A
S1_6507216	G	G	G	G
S1_6507217	T	T	T	T
S1_6525868	T	T	T	T
S1_6528650	C	C	C	C
S1_6535088	A	T	T	T
S1_6535119	A	C	C	C
S1_6535337	G	A	A	A
S1_6541206	C	T	T	T
S1_6542949	G	G	G	G
S1_6566496	G	A	A	A
S1_6567057	G	T	T	T
S1_6567126	T	C	C	C
S1_6567972	C	C	C	C
S1_6568005	A	C	C	C
S1_6568053	C	T	T	T
S1_6569066	T	C	C	C
S1_6569107	G	A	A	A
S1_6591118	G	A	A	A
S1_6593330	A	G	G	G
S1_6593331	A	G	G	G
S1_6593332	T	C	C	C
S1_6593442	C	C	C	C
S1_6602271	C	C	C	C
S1_6602276	T	G	G	G
S1_6602289	T	G	G	G
S1_6606338	G	A	A	A
S1_6610003	G	G	G	G
S1_6610013	C	T	T	T
S1_6610021	A	G	G	G
S1_6610043	G	A	A	A
S1_6630170	G	T	T	T
S1_6630369	C	C	C	C
S1_6639239	C	C	C	C
S1_6639245	G	G	G	G
S1_6640911	T	T	T	T
S1_6641102	G	G	G	G
S1_6649076	G	G	G	G
S1_6652979	G	T	T	T
S1_6663957	G	G	G	G
S1_6664009	A	G	G	G
S1_6674674	A	A	A	A
S1_6708055	G	C	C	C
S1_6708268	A	G	G	G
S1_6717596	C	T	T	T
S1_6717599	G	A	A	A
S1_6723630	G	G	G	G
S1_6733687	A	A	A	A
S1_6733708	G	G	G	G
S1_6765299	A	G	G	G
S1_6765404	G	G	G	G
S1_6765436	G	G	G	G
S1_6765903	T	C	C	C
S1_6769618	T	T	T	T
S1_6769985	C	C	C	C
S1_6770036	T	C	C	C
S1_6783213	A	G	G	G
S1_6783223	A	T	T	T
S1_6783302	C	T	T	T
S1_6788173	C	C	C	C
S1_6788184	T	C	C	C
S1_6792688	G	G	G	G
S1_6796456	T	T	T	T
S1_6798403	C	C	C	C
S1_6798445	G	G	G	G
S1_6810867	T	T	T	T
S1_6814878	A	T	T	T
S1_6814916	G	G	G	G
S1_6817131	G	G	G	G
S1_6817175	T	T	T	T
S1_6820108	N	C	C	C
S1_6826963	C	T	T	T
S1_6827000	A	A	A	A
S1_6827076	G	T	T	T
S1_6872500	T	A	A	A
S1_6889614	T	T	T	T
S1_6889960	A	A	A	A
S1_6890004	G	G	G	G
S1_6898955	A	A	A	A
S1_6909966	T	T	T	T
S1_6909980	C	C	C	C
S1_6914023	T	T	T	T
S1_6914036	A	A	A	A
S1_6922691	C	C	C	C
S1_6958015	C	C	C	C
S1_6967813	C	C	C	C
S1_6970518	T	T	T	T
S1_6980439	A	A	A	A
S1_6980461	C	C	C	C
S1_6993254	C	C	C	C
S1_6995239	C	C	C	C
S1_7000538	C	C	C	C
S1_7009043	C	C	C	C
S1_7009230	T	T	T	T
S1_7009516	C	C	C	C
S1_7010000	T	T	T	T
S1_7012941	A	A	A	A
S1_7015196	C	A	A	A
S1_7015205	A	C	C	C
S1_7015229	G	G	G	G
S1_7021619	C	C	C	C
S1_7021717	A	G	G	G
S1_7023757	T	C	C	C
S1_7023779	C	T	T	T
S1_7023793	C	T	T	T
S1_7031586	A	C	C	C
S1_7031716	T	C	C	C
S1_7034206	C	C	C	C
S1_7034212	T	T	T	T
S1_7039503	C	T	T	T
S1_7048402	C	C	C	C
S1_7050007	G	G	G	G
S1_7053165	C	C	C	C
S1_7053168	G	C	C	C
S1_7055643	C	A	A	A
S1_7055647	G	G	G	G
S1_7055649	C	A	A	A
S1_7055941	A	A	A	A
S1_7061511	A	C	C	C
S1_7061634	G	G	G	G
S1_7071502	A	G	G	G
S1_7071531	A	G	G	G
S1_7071667	T	T	T	T
S1_7071878	G	G	G	G
S1_7073324	A	G	G	G
S1_7073351	G	G	G	G
S1_7073353	C	C	C	C
S1_7073354	G	G	G	G
S1_7076473	G	A	A	A
S1_7082084	G	G	G	G
S1_7082108	T	T	T	T
S1_7082709	T	C	C	C
S1_7093236	C	T	T	T
S1_7093399	C	T	T	T
S1_7093510	C	T	T	T
S1_7093565	A	C	C	C
S1_7093663	C	A	A	A
S1_7094404	G	G	G	G
S1_7096314	G	A	A	A
S1_7100365	A	G	G	G
S1_7105287	C	T	T	T
S1_7105297	C	A	A	A
S1_7105332	G	A	A	A
S1_7105376	T	G	G	G
S1_7105405	G	A	A	A
S1_7105413	G	A	A	A
S1_7106302	T	G	G	G
S1_7107715	C	T	T	T
S1_7108996	A	G	G	G
S1_7108997	A	C	C	C
S1_7108998	G	C	C	C
S1_7115988	G	A	A	A
S1_7116012	A	G	G	G
S1_7127300	A	G	G	G
S1_7134557	T	C	C	C
S1_7136716	A	G	G	G
S1_7141711	A	A	A	A
S1_7163449	G	T	T	T
S1_7173743	G	G	G	G
S1_7180443	G	G	G	G
S1_7182974	G	G	G	G
S1_7186492	G	G	G	G
S1_7204409	G	C	C	C
S1_7224154	T	T	T	T
S1_7240180	G	G	G	G
S1_7245746	T	C	C	C
S1_7245810	A	G	G	G
S1_7259818	C	C	C	C
S1_7270984	A	A	A	A
S1_7286291	C	A	A	A
S1_7293720	C	T	T	T
S1_7295376	G	G	G	G
S1_7296346	A	T	T	T
S1_7296378	T	C	C	C
S1_7296380	G	A	A	A
S1_7309189	G	G	G	G
S1_7309207	C	T	T	T
S1_7342903	A	T	T	T
S1_7344741	G	A	A	A
S1_7344764	T	G	G	G
S1_7344774	A	G	G	G
S1_7344840	C	A	A	A
S1_7344844	G	A	A	A
S1_7344867	C	G	G	G
S1_7346554	C	C	C	C
S1_7366463	A	A	A	A
S1_7370246	C	C	C	C
S1_7370253	T	T	T	T
S1_7392392	C	C	C	C
S1_7392393	A	A	A	A
S1_7392478	A	A	A	A
S1_7403699	G	G	G	G
S1_7409579	C	C	C	C
S1_7421688	C	C	C	C
S1_7430580	C	C	C	C
S1_7437743	A	A	A	A
S1_7439164	A	A	A	A
S1_7441975	T	T	T	T
S1_7454608	C	C	C	C
S1_7458087	T	T	T	T
S1_7473370	C	C	C	C
S1_7473927	G	G	G	G
S1_7476992	G	G	G	G
S1_7481732	G	G	G	G
S1_7497023	C	C	C	C
S1_7497172	C	C	C	C
S1_7497960	A	A	A	A
S1_7497963	A	A	A	A
S1_7520107	A	A	A	A
S1_7520182	C	C	C	C
S1_7535378	C	C	C	C
S1_7535447	G	G	G	G
S1_7569333	G	C	C	C
S1_7569628	T	T	T	T
S1_7570978	T	T	T	T
S1_7570999	T	T	T	T
S1_7571027	A	A	A	A
S1_7583008	C	C	C	C
S1_7588929	T	T	T	T
S1_7602840	C	C	C	C
S1_7604334	C	C	C	C
S1_7604362	A	A	A	A
S1_7605593	T	T	T	T
S1_7621865	A	A	A	A
S1_7622004	T	T	T	T
S1_7623816	C	C	C	C
S1_7627949	A	A	A	A
S1_7628031	C	C	C	C
S1_7662388	G	G	G	G
S1_7662486	C	C	C	C
S1_7665577	G	G	G	G
S1_7665582	G	G	G	G
S1_7667023	C	C	C	C
S1_7673188	T	T	T	T
S1_7676049	C	C	C	C
S1_7680118	C	C	C	C
S1_7680341	A	A	A	A
S1_7685404	A	A	A	A
S1_7693316	T	T	T	T
S1_7702003	G	G	G	G
S1_7721612	A	A	A	A
S1_7725080	T	T	T	T
S1_7725157	T	T	T	T
S1_7727455	A	A	A	A
S1_7743106	T	T	T	T
S1_7743878	G	G	G	G
S1_7749057	G	G	G	G
S1_7749059	G	G	G	G
S1_7771254	G	G	G	G
S1_7775211	C	C	C	C
S1_7776790	T	T	T	T
S1_7778029	C	C	C	C
S1_7778098	T	T	T	T
S1_7796562	G	G	G	G
S1_7796598	A	A	A	A
S1_7797218	A	A	A	A
S1_7802048	A	A	A	A
S1_7810956	T	T	T	T
S1_7810957	G	G	G	G
S1_7810958	G	G	G	G
S1_7855920	A	A	A	A
S1_7871187	A	G	G	G
S1_8028089	G	G	G	G
S1_8147447	T	T	T	T
S1_8153257	G	G	G	G
S1_8182930	G	G	G	G
S1_8202263	A	A	A	A
S1_8202752	T	T	T	T
S1_8232461	T	T	T	T
S1_8232469	C	C	C	C
S1_8235309	T	T	T	T
S1_8235460	A	A	A	A
S1_8248232	A	G	G	G
S1_8318268	G	G	G	G
S1_8339391	C	C	C	C
S1_8361311	A	A	A	A
S1_8364344	A	A	A	A
S1_8375351	G	G	G	G
S1_8399273	C	C	C	C
S1_8400650	A	A	A	A
S1_8401625	C	C	C	C
S1_8401655	G	G	G	G
S1_8402167	G	G	G	G
S1_8404682	G	G	G	G
S1_8404949	A	A	A	A
S1_8406786	G	G	G	G
S1_8451682	C	C	C	C
S1_8451696	C	C	C	C
S1_8487387	A	A	A	A
S1_8487523	C	G	G	G
S1_8523186	T	T	T	T
S1_8536716	C	C	C	C
S1_8536752	G	G	G	G
S1_8536838	T	T	T	T
S1_8536842	C	C	C	C
S1_8536846	G	G	G	G
S1_8536857	G	G	G	G
S1_8536903	C	C	C	C
S1_8536952	C	C	C	C
S1_8536977	C	C	C	C
S1_8537020	C	C	C	C
S1_8537097	G	G	G	G
S1_8577411	G	G	G	G
S1_8577412	G	G	G	G
S1_8577645	G	G	G	G
S1_8593743	G	G	G	G
S1_8656025	G	G	G	G
S1_8664135	C	C	C	C
S1_8664285	G	G	G	G
S1_8692374	A	A	A	A
S1_8716601	G	G	G	G
S1_8746578	G	A	A	A
S1_8764128	C	C	C	C
S1_8767682	A	T	T	T
S1_8770753	G	A	A	A
S1_8770763	G	C	C	C
S1_8802382	C	C	C	C
S1_8828985	A	G	G	G
S1_8901503	A	A	A	A
S1_8901538	C	G	G	G
S1_8918873	C	T	T	T
S1_8924173	C	C	C	C
S1_8932720	G	G	G	G
S1_8932915	G	G	G	G
S1_8933033	G	G	G	G
S1_8956444	G	A	A	A
S1_8956457	T	T	T	T
S1_8968790	G	A	A	A
S1_8970227	A	G	G	G
S1_8970245	G	G	G	G
S1_8979023	C	T	T	T
S1_8986322	C	T	T	T
S1_8986447	G	G	G	G
S1_8996676	C	T	T	T
S1_9001185	C	T	T	T
S1_9001276	A	T	T	T
S1_9013074	A	G	G	G
S1_9053623	C	C	C	C
S1_9058761	G	G	G	G
S1_9065879	C	T	T	T
S1_9065911	G	A	A	A
S1_9077615	A	G	G	G
S1_9077808	C	C	C	C
S1_9077819	C	C	C	C
S1_9077936	G	A	A	A
S1_9095064	N	C	C	C
S1_9114119	C	G	G	G
S1_9114121	G	T	T	T
S1_9114122	G	C	C	C
S1_9166384	C	T	T	T
S1_9192063	T	G	G	G
S1_9198103	A	G	G	G
S1_9246370	C	T	T	T
S1_9265004	A	C	C	C
S1_9265007	G	C	C	C
S1_9284056	C	C	C	C
S1_9284559	A	G	G	G
S1_9293381	C	C	C	C
S1_9293394	A	C	C	C
S1_9303194	T	C	C	C
S1_9303533	T	C	C	C
S1_9317054	T	A	A	A
S1_9317733	T	T	T	T
S1_9317749	T	C	C	C
S1_9317750	G	A	A	A
S1_9328839	C	C	C	C
S1_9340031	C	C	C	C
S1_9340069	A	A	A	A
S1_9340989	A	A	A	A
S1_9341384	G	T	T	T
S1_9341385	C	T	T	T
S1_9341468	G	G	G	G
S1_9349768	C	C	C	C
S1_9350176	C	C	C	C
S1_9355143	C	C	C	C
S1_9366570	G	G	G	G
S1_9366586	G	G	G	G
S1_9377936	C	C	C	C
S1_9382998	A	A	A	A
S1_9402495	C	C	C	C
S1_9410352	G	G	G	G
S1_9410394	T	T	T	T
S1_9410398	G	G	G	G
S1_9493727	T	T	T	T
S1_9515052	C	C	C	C
S1_9525470	T	T	T	T
S1_9550740	T	T	T	T
S1_9567024	A	A	A	A
S1_9567160	C	C	C	C
S1_9568374	C	C	C	C
S1_9603278	C	C	C	C
S1_9603483	G	G	G	G
S1_9603555	A	A	A	A
S1_9603572	T	T	T	T
S1_9603843	G	G	G	G
S1_9603866	C	C	C	C
S1_9603926	C	C	C	C
S1_9613520	G	G	G	G
S1_9613656	A	A	A	A
S1_9627824	C	C	C	C
S1_9634998	G	G	G	G
S1_9644987	G	G	G	G
S1_9671362	G	G	G	G
S1_9683173	C	C	C	C
S1_9712079	A	A	A	A
S1_9737297	T	T	T	T
S1_9744626	A	A	A	A
S1_9744718	T	T	T	T
S1_9746681	T	T	T	T
S1_9746695	T	T	T	T
S1_9746697	G	G	G	G
S1_9773676	C	C	C	C
S1_9781939	A	A	A	A
S1_9787257	A	A	A	A
S1_9788316	G	G	G	G
S1_9795573	C	C	C	C
S1_9822509	C	C	C	C
S1_9823153	C	C	C	C
S1_9858838	C	C	C	C
S1_9858872	C	C	C	C
S1_9873689	C	C	C	C
S1_9908899	A	A	A	A
S1_9913849	A	A	A	A
S1_9943382	A	A	A	A
S1_9943449	T	T	T	T
S1_9943477	G	G	G	G
S1_9954232	T	T	T	T
S1_9972521	C	C	C	C
S1_9973198	G	G	G	G
S1_10005024	C	C	C	C
S1_10010625	A	A	A	A
S1_10011749	T	T	T	T
S1_10011752	T	T	T	T
S1_10013320	A	A	A	A
S1_10020093	C	C	C	C
S1_10020167	G	G	G	G
S1_10024179	C	C	C	C
S1_10026930	G	G	G	G
S1_10028710	A	A	A	A
S1_10028721	G	G	G	G
S1_10028729	T	T	T	T
S1_10028905	G	G	G	G
S1_10028991	A	A	A	A
S1_10061177	C	C	C	C
S1_10061663	C	C	C	C
S1_10080376	G	G	G	G
S1_10118822	G	G	G	G
S1_10127596	G	G	G	G
S1_10127661	C	C	C	C
S1_10130865	C	C	C	C
S1_10130875	C	C	C	C
S1_10130900	G	G	G	G
S1_10134594	A	A	A	A
S1_10144310	T	T	T	T
S1_10144387	G	G	G	G
S1_10144433	G	G	G	G
S1_10144439	G	G	G	G
S1_10145692	G	G	G	G
S1_10146624	G	G	G	G
S1_10146639	C	C	C	C
S1_10146641	G	G	G	G
S1_10146646	C	C	C	C
S1_10151532	T	T	T	T
S1_10151536	G	G	G	G
S1_10154564	C	C	C	C
S1_10161195	T	T	T	T
S1_10161299	C	C	C	C
S1_10194478	G	G	G	G
S1_10218444	T	T	T	T
S1_10219510	C	C	C	C
S1_10219590	G	G	G	G
S1_10273781	T	T	T	T
S1_10274844	G	G	G	G
S1_10275184	T	T	T	T
S1_10275390	T	T	T	T
S1_10282149	C	C	C	C
S1_10288198	T	T	T	T
S1_10292005	A	A	A	A
S1_10296104	A	A	A	A
S1_10299032	A	A	A	A
S1_10307027	C	C	C	C
S1_10307072	T	T	T	T
S1_10307128	G	G	G	G
S1_10312477	C	C	C	C
S1_10312516	A	A	A	A
S1_10325473	A	A	A	A
S1_10343174	C	C	C	C
S1_10359753	A	A	A	A
S1_10359915	T	T	T	T
S1_10360155	T	T	T	T
S1_10366575	G	G	G	G
S1_10378995	A	A	A	A
S1_10426917	C	C	C	C
S1_10432730	T	T	T	T
S1_10471259	C	C	C	C
S1_10471299	A	A	A	A
S1_10478587	A	A	A	A
S1_10494305	C	C	C	C
S1_10497124	T	T	T	T
S1_10518040	A	A	A	A
S1_10523447	N	G	G	G
S1_10551896	T	T	T	T
S1_10551915	C	G	G	G
S1_10560763	C	A	A	A
S1_10562251	C	A	A	A
S1_10565097	C	C	C	C
S1_10579021	G	G	G	G
S1_10579035	C	C	C	C
S1_10579041	G	G	G	G
S1_10597193	C	C	C	C
S1_10601209	G	G	G	G
S1_10601251	C	C	C	C
S1_10601284	G	G	G	G
S1_10628458	G	G	G	G
S1_10641287	T	T	T	T
S1_10641327	A	A	A	A
S1_10651348	C	C	C	C
S1_10651493	G	G	G	G
S1_10660985	C	C	C	C
S1_10666230	C	C	C	C
S1_10666308	G	G	G	G
S1_10687533	A	A	A	A
S1_10687543	T	T	T	T
S1_10688318	G	G	G	G
S1_10688437	C	C	C	C
S1_10701045	G	G	G	G
S1_10701055	G	G	G	G
S1_10701071	A	A	A	A
S1_10701104	C	C	C	C
S1_10701666	T	T	T	T
S1_10750100	G	G	G	G
S1_10750162	C	C	C	C
S1_10750182	C	C	C	C
S1_10799654	T	T	T	T
S1_10799659	T	T	T	T
S1_10804173	G	G	G	G
S1_10804524	T	T	T	T
S1_10810583	A	A	A	A
S1_10822264	G	G	G	G
S1_10828488	A	A	A	A
S1_10830037	T	T	T	T
S1_10831601	T	T	T	T
S1_10868390	T	T	T	T
S1_10868392	G	G	G	G
S1_10868472	T	T	T	T
S1_10868481	C	C	C	C
S1_10891968	T	T	T	T
S1_10892915	G	G	G	G
S1_10902892	A	A	A	A
S1_10906880	T	T	T	T
S1_10906887	G	G	G	G
S1_10906898	T	T	T	T
S1_10906911	T	T	T	T
S1_10906924	C	C	C	C
S1_10908549	C	C	C	C
S1_10914433	A	A	A	A
S1_10914453	T	T	T	T
S1_10932402	A	A	A	A
S1_10935218	T	T	T	T
S1_10946169	T	T	T	T
S1_10947209	G	G	G	G
S1_10947296	G	G	G	G
S1_10949748	A	A	A	A
S1_10965485	A	A	A	A
S1_11008057	G	G	G	G
S1_11008084	C	C	C	C
S1_11038867	T	T	T	T
S1_11045399	C	C	C	C
S1_11045428	C	C	C	C
S1_11045511	G	G	G	G
S1_11054774	G	G	G	G
S1_11063579	C	A	A	A
S1_11071701	G	A	A	A
S1_11071702	C	T	T	T
S1_11071767	T	C	C	C
S1_11078453	C	T	T	T
S1_11078476	C	T	T	T
S1_11086521	A	C	C	C
S1_11112365	G	G	G	G
S1_11112596	C	C	C	C
S1_11143340	G	G	G	G
S1_11143346	C	C	C	C
S1_11143362	G	A	A	A
S1_11143367	A	G	G	G
S1_11143372	C	T	T	T
S1_11143382	A	G	G	G
S1_11155822	C	G	G	G
S1_11155823	A	C	C	C
S1_11158294	C	A	A	A
S1_11158317	C	T	T	T
S1_11158335	C	C	C	C
S1_11167630	G	G	G	G
S1_11171075	G	A	A	A
S1_11175336	A	T	T	T
S1_11187412	G	G	G	G
S1_11187454	G	G	G	G
S1_11198097	C	C	C	C
S1_11220396	A	G	G	G
S1_11234872	A	G	G	G
S1_11234950	T	C	C	C
S1_11245065	T	C	C	C
S1_11258688	A	T	T	T
S1_11272858	A	T	T	T
S1_11316555	C	C	C	C
S1_11316583	C	C	C	C
S1_11350421	C	G	G	G
S1_11350438	C	G	G	G
S1_11350714	G	G	G	G
S1_11355663	C	C	C	C
S1_11356137	T	G	G	G
S1_11356170	G	T	T	T
S1_11364629	T	C	C	C
S1_11378763	C	G	G	G
S1_11410130	T	A	A	A
S1_11415525	A	A	A	A
S1_11429873	C	T	T	T
S1_11436900	A	T	T	T
S1_11437023	T	C	C	C
S1_11437099	A	G	G	G
S1_11455873	G	G	G	G
S1_11460324	G	C	C	C
S1_11471706	T	T	T	T
S1_11478093	C	C	C	C
S1_11478100	C	C	C	C
S1_11478111	C	C	C	C
S1_11497888	A	A	A	A
S1_11497889	C	C	C	C
S1_11497904	A	A	A	A
S1_11499809	G	G	G	G
S1_11502214	A	A	A	A
S1_11502218	T	T	T	T
S1_11502229	G	G	G	G
S1_11502268	A	A	A	A
S1_11502277	A	A	A	A
S1_11502301	C	C	C	C
S1_11506297	G	G	G	G
S1_11517669	C	C	C	C
S1_11527750	A	A	A	A
S1_11529363	G	G	G	G
S1_11581547	T	T	T	T
S1_11584932	T	T	T	T
S1_11587525	A	G	G	G
S1_11596305	G	G	G	G
S1_11596340	C	C	C	C
S1_11596350	A	A	A	A
S1_11596496	T	T	T	T
S1_11611147	T	T	T	T
S1_11623949	G	G	G	G
S1_11624090	G	G	G	G
S1_11624782	C	C	C	C
S1_11624785	T	C	C	C
S1_11637056	T	T	T	T
S1_11637105	T	T	T	T
S1_11666017	G	C	C	C
S1_11672630	T	T	T	T
S1_11672653	T	T	T	T
S1_11697653	T	T	T	T
S1_11704010	C	C	C	C
S1_11704491	T	T	T	T
S1_11704517	A	A	A	A
S1_11735557	G	T	T	T
S1_11750025	T	T	T	T
S1_11754203	G	G	G	G
S1_11771852	C	C	C	C
S1_11771871	T	T	T	T
S1_11784673	T	T	T	T
S1_11794931	G	G	G	G
S1_11795179	T	T	T	T
S1_11797934	T	T	T	T
S1_11801236	T	T	T	T
S1_11802457	G	G	G	G
S1_11802459	T	T	T	T
S1_11858892	G	G	G	G
S1_11858907	A	A	A	A
S1_11876157	C	C	C	C
S1_11883103	C	C	C	C
S1_11899014	T	T	T	T
S1_11900312	A	A	A	A
S1_11910474	C	C	C	C
S1_11914709	A	A	A	A
S1_11914727	G	G	G	G
S1_11914774	T	T	T	T
S1_11945587	G	G	G	G
S1_11953373	G	G	G	G
S1_11976777	A	A	A	A
S1_11976778	T	T	T	T
S1_11978573	G	G	G	G
S1_11981421	G	G	G	G
S1_11981872	A	A	A	A
S1_11988273	C	C	C	C
S1_12074769	C	C	C	C
S1_12083713	A	A	A	A
S1_12089371	T	T	T	T
S1_12091922	C	C	C	C
S1_12107458	T	T	T	T
S1_12107626	G	G	G	G
S1_12112571	G	G	G	G
S1_12112601	C	C	C	C
S1_12127041	T	T	T	T
S1_12142930	G	G	G	G
S1_12151998	A	A	A	A
S1_12152037	G	G	G	G
S1_12154434	A	A	A	A
S1_12159683	A	A	A	A
S1_12159685	G	G	G	G
S1_12176181	G	G	G	G
S1_12183884	G	G	G	G
S1_12183924	C	C	C	C
S1_12188300	C	C	C	C
S1_12188309	T	T	T	T
S1_12188318	A	A	A	A
S1_12188337	T	T	T	T
S1_12188849	T	T	T	T
S1_12188869	T	T	T	T
S1_12220389	G	G	G	G
S1_12232627	T	T	T	T
S1_12232628	G	G	G	G
S1_12266243	G	G	G	G
S1_12266252	G	G	G	G
S1_12280277	T	T	T	T
S1_12290451	G	G	G	G
S1_12290800	A	A	A	A
S1_12290803	T	T	T	T
S1_12290930	A	A	A	A
S1_12348384	C	C	C	C
S1_12361598	T	T	T	T
S1_12388972	A	A	A	A
S1_12407750	C	C	C	C
S1_12414777	G	G	G	G
S1_12414778	G	G	G	G
S1_12414898	T	T	T	T
S1_12503283	A	A	A	A
S1_12518695	T	T	T	T
S1_12556762	T	T	T	T
S1_12556793	C	C	C	C
S1_12556842	A	A	A	A
S1_12564266	C	C	C	C
S1_12569322	A	A	A	A
S1_12569343	C	C	C	C
S1_12581668	G	G	G	G
S1_12581729	A	A	A	A
S1_12583448	A	A	A	A
S1_12584013	A	A	A	A
S1_12584040	G	G	G	G
S1_12584043	T	T	T	T
S1_12584053	G	G	G	G
S1_12646303	G	G	G	G
S1_12650673	G	G	G	G
S1_12683303	C	C	C	C
S1_12685974	T	T	T	T
S1_12695984	G	G	G	G
S1_12699624	G	G	G	G
S1_12701866	T	T	T	T
S1_12702701	T	T	T	T
S1_12702721	T	T	T	T
S1_12704071	C	C	C	C
S1_12704338	G	G	G	G
S1_12727491	T	T	T	T
S1_12731319	A	A	A	A
S1_12731323	T	T	T	T
S1_12737403	A	A	A	A
S1_12742066	A	C	C	C
S1_12742169	G	C	C	C
S1_12742211	C	C	C	C
S1_12742217	C	C	C	C
S1_12744820	C	T	T	T
S1_12753914	C	C	C	C
S1_12753974	G	G	G	G
S1_12759505	T	T	T	T
S1_12767148	C	C	C	C
S1_12769055	G	G	G	G
S1_12774506	T	T	T	T
S1_12774524	C	C	C	C
S1_12804783	T	T	T	T
S1_12807690	A	T	T	T
S1_12807729	C	G	G	G
S1_12809419	T	C	C	C
S1_12870837	T	T	T	T
S1_12885430	G	G	G	G
S1_12896407	G	G	G	G
S1_12910555	G	G	G	G
S1_13144385	G	G	G	G
S1_13144387	G	G	G	G
S1_13198751	T	T	T	T
S1_13199378	A	G	G	G
S1_13210419	G	G	G	G
S1_13217825	A	A	A	A
S1_13217876	C	C	C	C
S1_13252509	G	G	G	G
S1_13264861	A	A	A	A
S1_13264894	T	T	T	T
S1_13273085	T	G	G	G
S1_13274423	G	G	G	G
S1_13274435	C	C	C	C
S1_13295425	N	A	A	A
S1_13295426	N	C	C	C
S1_13295427	N	T	T	T
S1_13316425	C	C	C	C
S1_13323811	T	G	G	G
S1_13323823	T	T	T	T
S1_13323826	G	G	G	G
S1_13333482	G	A	A	A
S1_13345522	G	G	G	G
S1_13357782	G	G	G	G
S1_13357795	A	G	G	G
S1_13357798	G	G	G	G
S1_13357810	A	A	A	A
S1_13363986	G	G	G	G
S1_13366825	A	A	A	A
S1_13366968	C	C	C	C
S1_13375327	G	G	G	G
S1_13423614	C	C	C	C
S1_13423843	C	C	C	C
S1_13424564	C	C	C	C
S1_13424586	G	G	G	G
S1_13424589	G	G	G	G
S1_13437272	G	G	G	G
S1_13437395	G	G	G	G
S1_13437551	G	G	G	G
S1_13437587	C	C	C	C
S1_13437636	A	A	A	A
S1_13437638	T	T	T	T
S1_13437662	C	C	C	C
S1_13437664	G	G	G	G
S1_13438419	G	G	G	G
S1_13442771	A	A	A	A
S1_13443189	T	T	T	T
S1_13443195	C	C	C	C
S1_13474337	A	A	A	A
S1_13474363	T	T	T	T
S1_13481878	G	G	G	G
S1_13481898	G	G	G	G
S1_13481910	T	T	T	T
S1_13508662	T	T	T	T
S1_13508722	G	G	G	G
S1_13521669	A	A	A	A
S1_13532086	A	A	A	A
S1_13532088	G	G	G	G
S1_13532268	C	C	C	C
S1_13541710	C	C	C	C
S1_13541741	G	G	G	G
S1_13542343	C	C	C	C
S1_13542361	G	G	G	G
S1_13542362	A	A	A	A
S1_13542375	T	T	T	T
S1_13567724	G	G	G	G
S1_13567733	G	G	G	G
S1_13567834	G	G	G	G
S1_13567861	T	T	T	T
S1_13567871	T	T	T	T
S1_13572569	A	A	A	A
S1_13574428	A	A	A	A
S1_13584597	G	G	G	G
S1_13711800	G	G	G	G
S1_13713531	G	G	G	G
S1_13713629	C	C	C	C
S1_13714023	A	A	A	A
S1_13714041	A	A	A	A
S1_13714049	T	T	T	T
S1_13714068	C	C	C	C
S1_13714147	C	C	C	C
S1_13714188	T	T	T	T
S1_13798347	G	G	G	G
S1_13892593	T	T	T	T
S1_13892618	A	A	A	A
S1_13892626	C	C	C	C
S1_13892675	C	C	C	C
S1_13892688	C	C	C	C
S1_13914316	T	T	T	T
S1_13914321	C	C	C	C
S1_13933523	G	G	G	G
S1_13933524	C	C	C	C
[truncated: 42,145 more rows]
